# Supplementary material for: Intrinsic p53 activation restricts gammaherpesvirus driven germinal center B cell expansion during latency establishment
Source: Nat Commun. 2025 Jan 22;16:951. doi: 10.1038/s41467-025-56247-5 (PMC11754798; doi:10.1038/s41467-025-56247-5)
Supplement: Supplementary file 4 — Source Data [file 41467_2025_56247_MOESM4_ESM.xlsx]

## Sheet: Sheet1
Figure 1b
Ordinary one-way ANOVA
Tukey's multiple comparisons test	Mean Diff.	95.00% CI of diff.	Significant?	Summary	Adjusted P Value
Mock vs. YFP-	-148.8	-4386 to 4089	No	ns	0.9952	A-B
Mock vs. YFP+	-18622	-22860 to -14385	Yes	****	<0.0001	A-C
YFP- vs. YFP+	-18474	-22711 to -14236	Yes	****	<0.0001	B-C
Figure 2a
Unpaired t test with Welch's correction
P value	0.0085
P value summary	**
Are means signif. different? (P < 0.05)	Yes
One- or two-tailed P value?	Two-tailed
Welch-corrected t, df	t=4.819 df=4
Figure 3a
Ordinary one-way ANOVA
Tukey's multiple comparisons test	Mean Diff.	95.00% CI of diff.	Significant?	Summary	Adjusted P Value
p53+/+ mock vs. p53-/- mock	-8638889	-74367856 to 57090079	No	ns	0.9856	A-C
p53+/+ mock vs. p53+/+ MHV68	-61746032	-113578178 to -9913886	Yes	*	0.0131	A-D
p53+/+ mock vs. p53-/- MHV68	-122799603	-174631749 to -70967457	Yes	****	<0.0001	A-F
p53-/- mock vs. p53+/+ MHV68	-53107143	-107335424 to 1121138	No	ns	0.0571	C-D
p53-/- mock vs. p53-/- MHV68	-114160714	-168388995 to -59932433	Yes	****	<0.0001	C-F
p53+/+ MHV68 vs. p53-/- MHV68	-61053571	-97205759 to -24901384	Yes	***	0.0002	D-F
Figure 3b			Figure 3c			Figure 3d
Mann-Whitney test			Mann-Whitney test			Mann-Whitney test
Column C	p53+/+		Column D	p53-/-		Column D	p53-/-
vs.	vs.		vs.	vs.		vs.	vs.
Column D	p53-/-		Column C	p53+/+		Column C	p53+/+
Mann Whitney test			Mann Whitney test			Mann Whitney test
P value	0.0678		P value	0.0002		P value	0.0553
Exact or approximate P value?	Exact		Exact or approximate P value?	Exact		Exact or approximate P value?	Exact
P value summary	ns		P value summary	***		P value summary	ns
Significantly different (P < 0.05)?	No		Significantly different (P < 0.05)?	Yes		Significantly different (P < 0.05)?	No
One- or two-tailed P value?	Two-tailed		One- or two-tailed P value?	Two-tailed		One- or two-tailed P value?	Two-tailed
Sum of ranks in column C,D	135 , 190		Sum of ranks in column C,D	56 , 97		Sum of ranks in column C,D	70 , 83
Mann-Whitney U	44		Mann-Whitney U	1		Mann-Whitney U	15
Figure 3e			Figure 3f			Figure 3g			Figure 3h
Mann-Whitney test			Mann-Whitney test			Mann-Whitney test			Mann-Whitney test
Column B	p53-/-		Column B	p53-/-		Column B	p53-/-		Column B	p53-/-
vs.	vs.		vs.	vs.		vs.	vs.		vs.	vs.
Column A	p53+/+		Column A	p53+/+		Column A	p53+/+		Column A	p53+/+
Mann Whitney test			Mann Whitney test			Mann Whitney test			Mann Whitney test
P value	0.0214		P value	0.033		P value	0.0031		P value	0.0431
Exact or approximate P value?	Exact		Exact or approximate P value?	Exact		Exact or approximate P value?	Exact		Exact or approximate P value?	Exact
P value summary	*		P value summary	*		P value summary	**		P value summary	*
Significantly different (P < 0.05)?	Yes		Significantly different (P < 0.05)?	Yes		Significantly different (P < 0.05)?	Yes		Significantly different (P < 0.05)?	Yes
One- or two-tailed P value?	Two-tailed		One- or two-tailed P value?	Two-tailed		One- or two-tailed P value?	Two-tailed		One- or two-tailed P value?	Two-tailed
Sum of ranks in column A,B	119 , 157		Sum of ranks in column A,B	68 , 85		Sum of ranks in column A,B	61 , 92		Sum of ranks in column A,B	69 , 84
Mann-Whitney U	28		Mann-Whitney U	13		Mann-Whitney U	6		Mann-Whitney U	14
Figure 4a
Panel 1			Panel 2
Unpaired t test			Unpaired t test
P value	0.0076		P value	0.0177
P value summary	**		P value summary	*
Significantly different (P < 0.05)?	Yes		Significantly different (P < 0.05)?	Yes
One- or two-tailed P value?	Two-tailed		One- or two-tailed P value?	Two-tailed
t, df	t=3.944 df=6		t, df	t=3.238 df=6
Figure 5b
Tukey's multiple comparisons test	Mean Diff.	95.00% CI of diff.	Significant?	Summary	Adjusted P Value
M2.Stop vs. M2	-2393	-2612 to -2173	Yes	****	<0.0001	A-B
M2.Stop vs. M2-Tyr	114	-105.4 to 333.4	No	ns	0.3181	A-C
M2 vs. M2-Tyr	2507	2287 to 2726	Yes	****	<0.0001	B-C
Figure 5c
Ordinary one-way ANOVA
Tukey's multiple comparisons test	Mean Diff.	95.00% CI of diff.	Significant?	Summary	Adjusted P Value
M2 vs. DMSO	-131.2	-739.2 to 476.8	No	ns	0.9968	A-B
M2 vs. Mouse IgG	-19.37	-601.5 to 562.8	No	ns	>0.9999	A-C
M2 vs. PP2	1363	781.3 to 1946	Yes	****	<0.0001	A-D
M2 vs. PP3	17.63	-564.5 to 599.8	No	ns	>0.9999	A-E
M2 vs. Cyclosporin A	1076	494.3 to 1659	Yes	****	<0.0001	A-F
M2 vs. anti-IL10R	73.47	-508.7 to 655.6	No	ns	>0.9999	A-G
M2 vs. M2.Stop	1818	1235 to 2400	Yes	****	<0.0001	A-I
DMSO vs. Mouse IgG	111.8	-470.3 to 694	No	ns	0.9984	B-C
DMSO vs. PP2	1495	912.5 to 2077	Yes	****	<0.0001	B-D
DMSO vs. PP3	148.8	-433.3 to 731	No	ns	0.9909	B-E
DMSO vs. Cyclosporin A	1208	625.5 to 1790	Yes	****	<0.0001	B-F
DMSO vs. anti-IL10R	204.7	-377.5 to 786.8	No	ns	0.9466	B-G
DMSO vs. M2.Stop	1949	1367 to 2531	Yes	****	<0.0001	B-I
Mouse IgG vs. PP2	1383	827.8 to 1938	Yes	****	<0.0001	C-D
Mouse IgG vs. PP3	37	-518.1 to 592.1	No	ns	>0.9999	C-E
Mouse IgG vs. Cyclosporin A	1096	540.8 to 1651	Yes	****	<0.0001	C-F
Mouse IgG vs. anti-IL10R	92.83	-462.2 to 647.9	No	ns	0.9994	C-G
Mouse IgG vs. M2.Stop	1837	1282 to 2392	Yes	****	<0.0001	C-I
PP2 vs. PP3	-1346	-1901 to -790.8	Yes	****	<0.0001	D-E
PP2 vs. Cyclosporin A	-287	-842.1 to 268.1	No	ns	0.7133	D-F
PP2 vs. anti-IL10R	-1290	-1845 to -734.9	Yes	****	<0.0001	D-G
PP2 vs. M2.Stop	454.2	-100.9 to 1009	No	ns	0.1794	D-I
PP3 vs. Cyclosporin A	1059	503.8 to 1614	Yes	****	<0.0001	E-F
PP3 vs. anti-IL10R	55.83	-499.2 to 610.9	No	ns	>0.9999	E-G
PP3 vs. M2.Stop	1800	1245 to 2355	Yes	****	<0.0001	E-I
Cyclosporin A vs. anti-IL10R	-1003	-1558 to -447.9	Yes	****	<0.0001	F-G
Cyclosporin A vs. M2.Stop	741.2	186.1 to 1296	Yes	**	0.0028	F-I
anti-IL10R vs. M2.Stop	1744	1189 to 2299	Yes	****	<0.0001	G-I
Figure 7a
Column B	M2 - p53-/-		Column C	M2.Stop - p53+/+		Column B	M2 - p53-/-
vs.	vs.		vs.	vs.		vs.	vs.
Column A	M2 - p53+/+		Column A	M2 - p53+/+		Column A	M2 - p53+/+
Unpaired t test			Unpaired t test			Unpaired t test
P value	0.0108		P value	0.0449		P value	0.0108
P value summary	*		P value summary	*		P value summary	*
Significantly different (P < 0.05)?	Yes		Significantly different (P < 0.05)?	Yes		Significantly different (P < 0.05)?	Yes
One- or two-tailed P value?	Two-tailed		One- or two-tailed P value?	Two-tailed		One- or two-tailed P value?	Two-tailed
t, df	t=4.507, df=4		t, df	t=2.882, df=4		t, df	t=4.507, df=4
Figure 7b
Column D	PP3 - p53+/+		Column C	PP2 - p53+/+		Column F	PP2 - p53-/-		Column G	PP3 - p53-/-
vs.	vs.		vs.	vs.		vs.	vs.		vs.	vs.
Column C	PP2 - p53+/+		Column B	DMSO - p53+/+		Column E	DMSO - p53-/-		Column F	PP2 - p53-/-
Unpaired t test			Unpaired t test			Unpaired t test			Unpaired t test
P value	0.0377		P value	0.0355		P value	0.0039		P value	0.0777
P value summary	*		P value summary	*		P value summary	**		P value summary	ns
Significantly different (P < 0.05)?	Yes		Significantly different (P < 0.05)?	Yes		Significantly different (P < 0.05)?	Yes		Significantly different (P < 0.05)?	No
One- or two-tailed P value?	Two-tailed		One- or two-tailed P value?	Two-tailed		One- or two-tailed P value?	Two-tailed		One- or two-tailed P value?	Two-tailed
t, df	t=3.059, df=4		t, df	t=3.121, df=4		t, df	t=5.989, df=4		t, df	t=2.360, df=4
Figure 8a
Tukey's multiple comparisons test	Mean Diff.	95.00% CI of diff.	Significant?	Summary	Adjusted P Value
M2.Stop vs. M2	-836	-1231 to -441.2	Yes	**	0.0023	A-B
M2.Stop vs. LMP1	-823.8	-1166 to -481.9	Yes	**	0.0013	A-C
M2 vs. LMP1	12.25	-329.6 to 354.1	No	ns	0.9925	B-C
Figure 8b
Tukey's multiple comparisons test	Mean Diff.	95.00% CI of diff.	Significant?	Summary	Adjusted P Value
M2.Stop vs. LMP1	-1363	-1522 to -1205	Yes	****	<0.0001	A-D
M2.Stop vs. LMP1-AAG	-275.3	-433.8 to -116.8	Yes	**	0.0043	A-E
LMP1 vs. LMP1-AAG	1088	929.5 to 1246	Yes	****	<0.0001	D-E
